# Supplementary material for: The Dynamics of Cardiovascular Risk—An Analysis of the Prospective Urban Rural Epidemiology (PURE) Poland Cohort Study
Source: J Clin Med. 2024 Jun 26;13(13):3728. doi: 10.3390/jcm13133728 (PMC11242048; doi:10.3390/jcm13133728)
Supplement: Supplementary file 1 [file jcm-13-03728-s001.zip]

Archive with 1 entries (1 files):
- jcm-3033220-supplementary.pdf
